# Supplementary material for: CalcAMP: A New Machine Learning Model for the Accurate Prediction of Antimicrobial Activity of Peptides
Source: Antibiotics (Basel). 2023 Apr 7;12(4):725. doi: 10.3390/antibiotics12040725 (PMC10135148; doi:10.3390/antibiotics12040725)
Supplement: Supplementary file 1 [file antibiotics-12-00725-s001.zip]

Archive with 1 entries (1 files):
- antibiotics-2277614-supplementary.pdf
